# Supplementary material for: Validity and Reliability of a Smartphone Application for Home Measurement of Four-Meter Gait Speed in Older Adults
Source: Bioengineering (Basel). 2024 Mar 6;11(3):257. doi: 10.3390/bioengineering11030257 (PMC10968134; doi:10.3390/bioengineering11030257)
Supplement: Supplementary file 1 [file bioengineering-11-00257-s001.zip]

Archive with 1 entries (1 files):
- bioengineering-2855833-supplementary.pdf
